# Supplementary material for: Prevalence of Myocardial Injury and Myocardial Infarction in Patients with a Hypertensive Emergency: A Systematic Review
Source: Diagnostics (Basel). 2022 Dec 26;13(1):60. doi: 10.3390/diagnostics13010060 (PMC9818542; doi:10.3390/diagnostics13010060)
Supplement: Supplementary file 1 [file diagnostics-13-00060-s001.zip]

Archive with 1 entries (1 files):
- diagnostics-2010232-supplementary.pdf
